# Supplementary material for: Phagocyte Transcriptomic Analysis Reveals Focal Adhesion Kinase (FAK) and Heparan Sulfate Proteoglycans (HSPGs) as Major Regulators in Anti-bacterial Defense of Crassostrea hongkongensis
Source: Front Immunol. 2020 Mar 20;11:416. doi: 10.3389/fimmu.2020.00416 (PMC7103635; doi:10.3389/fimmu.2020.00416)
Supplement: Supplementary file 3 [file Table_3.XLSX]

## Sheet: NoiseqMethod_Non_Phagocyte-VS-P
Unigene0000286	ko00061	ko00071	ko01100	ko01212	ko03320	ko04146	ko04920
Unigene0000400	ko05410	ko05414
Unigene0000405	ko05410	ko05414
Unigene0000539	ko04010	ko04510	ko05132	ko05205
Unigene0000540	ko04010	ko04510	ko05132	ko05205
Unigene0000541	ko04010	ko04510	ko05132	ko05205
Unigene0000542	ko04010	ko04510	ko05132	ko05205
Unigene0000543	ko04010	ko04510	ko05132	ko05205
Unigene0000544	ko04010	ko04510	ko05132	ko05205
Unigene0000545	ko04010	ko04510	ko05132	ko05205
Unigene0000732	ko04151	ko04510	ko04512	ko05145	ko05146	ko05200	ko05222
Unigene0000859	ko04512	ko05161	ko05205
Unigene0000860	ko04512	ko05161	ko05205
Unigene0000861	ko04512	ko05161	ko05205
Unigene0001005	ko01524	ko04064	ko04120	ko04210	ko04215	ko04390	ko04510	ko04621	ko04668	ko05145	ko05200	ko05202	ko05222
Unigene0001010	ko01524	ko04064	ko04120	ko04210	ko04215	ko04390	ko04510	ko04621	ko04668	ko05145	ko05200	ko05202	ko05222
Unigene0001012	ko01524	ko04064	ko04120	ko04210	ko04215	ko04390	ko04510	ko04621	ko04668	ko05145	ko05200	ko05202	ko05222
Unigene0001245	ko05120
Unigene0001246	ko05120
Unigene0001247	ko05120
Unigene0001442	ko04151	ko04510	ko04512	ko05145	ko05146	ko05200	ko05222
Unigene0001621	ko03018
Unigene0001885	ko05130
Unigene0002069	ko02010
Unigene0002070	ko02010
Unigene0002195	ko04512	ko05161	ko05205
Unigene0002196	ko04512	ko05161	ko05205
Unigene0002197	ko04512	ko05161	ko05205
Unigene0002198	ko04512	ko05161	ko05205
Unigene0002297	ko04022	ko04260	ko04261	ko04270	ko04530	ko04810	ko04919	ko05132	ko05410	ko05414	ko05416
Unigene0002298	ko04022	ko04260	ko04261	ko04530	ko04919	ko05410	ko05414	ko05416
Unigene0002353	ko04380
Unigene0002366	ko01524	ko04064	ko04120	ko04210	ko04215	ko04390	ko04510	ko04621	ko04668	ko05145	ko05200	ko05202	ko05222
Unigene0002367	ko01524	ko04064	ko04120	ko04210	ko04215	ko04390	ko04510	ko04621	ko04668	ko05145	ko05200	ko05202	ko05222
Unigene0002432	ko04512
Unigene0002433	ko04610
Unigene0002783	ko00230	ko04024	ko05032
Unigene0002784	ko00230	ko04024	ko05032
Unigene0002785	ko00230	ko04024	ko05032
Unigene0002870	ko04970
Unigene0003003	ko04142
Unigene0003004	ko04142
Unigene0003161	ko04068	ko04150	ko04151	ko04960
Unigene0003296	ko04068
Unigene0003386	ko04010	ko04014	ko04510
Unigene0003387	ko04010	ko04014	ko04510
Unigene0003389	ko04010	ko04014	ko04510
Unigene0003468	ko04390	ko04520	ko04530	ko04670	ko05100	ko05200	ko05213	ko05412
Unigene0003469	ko04390	ko04520	ko04530	ko04670	ko05100	ko05200	ko05213	ko05412
Unigene0003470	ko04390	ko04520	ko04530	ko04670	ko05100	ko05200	ko05213	ko05412
Unigene0003573	ko04810
Unigene0003711	ko00140	ko00980	ko01100	ko05204
Unigene0003737	ko04022	ko04260	ko04261	ko04530	ko04919	ko05410	ko05414	ko05416
Unigene0003817	ko04015	ko04022	ko04024	ko04062	ko04071	ko04261	ko04360	ko04530	ko04540	ko04611	ko04670	ko04713	ko04723	ko04724	ko04725	ko04726	ko04727	ko04728	ko04730	ko04914	ko04915	ko04916	ko04921	ko04923	ko04924	ko04971	ko05012	ko05030	ko05032	ko05034	ko05133	ko05142	ko05145	ko05200
Unigene0003850	ko04210	ko04214
Unigene0004030	ko04310
Unigene0004031	ko04310
Unigene0004049	ko04080	ko04750	ko04924	ko05200
Unigene0004050	ko04080	ko04750	ko04924	ko05200
Unigene0004051	ko04080	ko04750	ko04924	ko05200
Unigene0004053	ko04080	ko04750	ko04924	ko05200
Unigene0004054	ko04080	ko04750	ko04924	ko05200
Unigene0004398	ko01524	ko04010	ko04115	ko04210	ko04214	ko04215	ko04650	ko04668	ko04726	ko04932	ko04933	ko05010	ko05012	ko05014	ko05016	ko05120	ko05133	ko05134	ko05145	ko05146	ko05152	ko05161	ko05168	ko05200	ko05203	ko05205	ko05206	ko05210	ko05416
Unigene0004399	ko04210	ko04214	ko04215	ko04668	ko04932	ko05010	ko05133	ko05134
Unigene0004516	ko04270	ko04530	ko04810	ko05132
Unigene0004997	ko04151	ko04510	ko04512	ko05145	ko05146	ko05200	ko05206	ko05222	ko05410	ko05412	ko05414	ko05416
Unigene0004998	ko04151	ko04510	ko04512	ko05145	ko05146	ko05200	ko05222	ko05410	ko05412	ko05414	ko05416
Unigene0005022	ko04014	ko04071	ko04072	ko04141	ko04380	ko04664	ko04666	ko05220
Unigene0005100	ko04120	ko04144	ko04960
Unigene0005206	ko04510	ko04810	ko04933	ko05131
Unigene0005212	ko04210	ko04390	ko04391	ko04530
Unigene0005899	ko00601	ko01100
Unigene0005900	ko00601	ko01100
Unigene0006079	ko04013	ko04014	ko04320	ko05166	ko05200	ko05211
Unigene0006262	ko04621
Unigene0006284	ko00982	ko04015	ko04530
Unigene0006285	ko00982	ko04015	ko04530
Unigene0006371	ko00051	ko04152	ko04919	ko04922
Unigene0006427	ko05200	ko05220
Unigene0006428	ko05200	ko05220
Unigene0006646	ko04974
Unigene0006647	ko04974
Unigene0006741	ko04151	ko04662
Unigene0006791	ko04330	ko04668
Unigene0006823	ko05410	ko05414
Unigene0007082	ko04020	ko04080	ko04911	ko04972
Unigene0007083	ko04015	ko04020	ko04072	ko04080	ko04151	ko04911	ko04972	ko05200
Unigene0007095	ko04015	ko04145	ko04210	ko04390	ko04391	ko04510	ko04520	ko04530	ko04611	ko04670	ko04745	ko04810	ko04919	ko04921	ko04971	ko05100	ko05110	ko05130	ko05131	ko05132	ko05164	ko05205	ko05410	ko05412	ko05414	ko05416
Unigene0007197	ko01524	ko04064	ko04120	ko04210	ko04215	ko04390	ko04510	ko04621	ko04668	ko05145	ko05200	ko05202	ko05222
Unigene0007423	ko01524	ko04068	ko04110	ko04115	ko04120	ko04144	ko04151	ko04919	ko05169	ko05200	ko05202	ko05203	ko05205	ko05206	ko05214	ko05215	ko05218	ko05219	ko05220
Unigene0007668	ko05010	ko05144
Unigene0007669	ko04340	ko04918
Unigene0007963	ko04014	ko04015	ko04060	ko04066	ko04144	ko04151	ko04510	ko05202	ko05323
Unigene0007964	ko04014	ko04015	ko04060	ko04066	ko04144	ko04151	ko04510	ko05202	ko05323
Unigene0007988	ko04610
Unigene0007989	ko04610
Unigene0008012	ko00071	ko00280	ko00650	ko01100	ko01200	ko01212
Unigene0008058	ko05410	ko05414
Unigene0008102	ko04810
Unigene0008112	ko05202
Unigene0008119	ko00562	ko01100	ko04020	ko04070
Unigene0008131	ko00230	ko04015	ko04020	ko04022	ko04024	ko04062	ko04072	ko04114	ko04211	ko04213	ko04261	ko04270	ko04540	ko04611	ko04713	ko04723	ko04724	ko04725	ko04727	ko04750	ko04911	ko04912	ko04913	ko04914	ko04915	ko04916	ko04918	ko04921	ko04922	ko04923	ko04925	ko04970	ko04971	ko04972	ko04976	ko05032	ko05166	ko05200	ko05414
Unigene0008286	ko04510	ko04520	ko04530	ko04670	ko04810	ko05146	ko05203	ko05322	ko05412
Unigene0008291	ko00310	ko00514
Unigene0008407	ko05321
Unigene0008408	ko05321
Unigene0008478	ko04145	ko05152
Unigene0008579	ko04010	ko04014	ko04510
Unigene0008580	ko04010	ko04014	ko04510
Unigene0008592	ko04020	ko04910	ko04922
Unigene0008594	ko04020	ko04910	ko04922
Unigene0008644	ko04012	ko04062	ko04151	ko04360	ko04370	ko04510	ko04670	ko04810	ko05100	ko05146	ko05200	ko05202	ko05205	ko05222
Unigene0008719	ko04360	ko05200	ko05220
Unigene0008982	ko04320
Unigene0008990	ko01521	ko04012
Unigene0008991	ko01521	ko04012
Unigene0009091	ko04917
Unigene0009202	ko04977
Unigene0009267	ko04514	ko05020
Unigene0009269	ko04514	ko05020
Unigene0009415	ko04919	ko04931
Unigene0009475	ko00260	ko01100
Unigene0009476	ko00260	ko01100
Unigene0009598	ko04514
Unigene0009599	ko04514
Unigene0009838	ko04668	ko04912
Unigene0009839	ko04668	ko04912	ko05202	ko05323
Unigene0009840	ko04668	ko04912
Unigene0009988	ko04010	ko04014	ko04062	ko04151	ko04713	ko04723	ko04724	ko04725	ko04726	ko04727	ko04728	ko04810	ko05032	ko05034	ko05200
Unigene0010109	ko05230
Unigene0010197	ko04610	ko05020	ko05133	ko05142	ko05150	ko05322
Unigene0010453	ko04512	ko04514	ko04640	ko04662	ko05161	ko05205
Unigene0010509	ko04270	ko04530	ko04810	ko05132
Unigene0010643	ko04146	ko04213	ko05014	ko05016	ko05020
Unigene0010747	ko00430	ko00480	ko00590	ko01100
Unigene0010836	ko04620	ko05160	ko05161	ko05164	ko05168
Unigene0010948	ko04151	ko04662
Unigene0010955	ko00052	ko00510	ko00514	ko00533	ko00601	ko01100
Unigene0011091	ko04390	ko04391	ko04392
Unigene0011092	ko04390	ko04391	ko04392
Unigene0011265	ko04919	ko05202
Unigene0011495	ko04024	ko04152	ko04910	ko04923	ko04925
Unigene0011531	ko05166
Unigene0011667	ko00330	ko01100
Unigene0012033	ko04145	ko05152
Unigene0012061	ko04512	ko04611	ko04640
Unigene0012417	ko04360
Unigene0012467	ko04142
Unigene0012500	ko00561	ko01100	ko04972	ko04975
Unigene0012501	ko00561	ko01100	ko04972	ko04975
Unigene0013358	ko04668	ko04912
Unigene0013359	ko04668	ko04912
Unigene0013384	ko04977
Unigene0013479	ko04975	ko04977
Unigene0013542	ko04151	ko04510	ko04512	ko04933	ko04974	ko05146	ko05200	ko05222
Unigene0013553	ko04151	ko04510	ko04512	ko04933	ko04974	ko05146	ko05200	ko05222
Unigene0013579	ko04015	ko04024	ko04062	ko04510	ko04650	ko04660	ko04662	ko04664	ko04666	ko04670	ko04810	ko05205
Unigene0013603	ko05410	ko05414
Unigene0013715	ko04970
Unigene0013965	ko04310
Unigene0014072	ko04015	ko04062	ko04510	ko04670	ko04810	ko05100
Unigene0014077	ko03022
Unigene0014080	ko04330
Unigene0014141	ko04514
Unigene0014144	ko04514
Unigene0014156	ko00600	ko01100	ko03018	ko04071
Unigene0014272	ko05200	ko05216
Unigene0014474	ko04390	ko04391	ko04392
Unigene0014543	ko04010	ko05200	ko05220
Unigene0014562	ko05231
Unigene0014598	ko04360	ko04514
Unigene0014636	ko00532	ko01100
Unigene0014713	ko00860
Unigene0014786	ko04151	ko04510	ko04512	ko04514	ko04640	ko04670	ko04672	ko04810	ko05140	ko05410	ko05412	ko05414
Unigene0014953	ko04520
Unigene0014975	ko04150	ko04310	ko04390	ko04550	ko04916	ko05166	ko05200	ko05205	ko05217
Unigene0015111	ko04080	ko04610	ko04810
Unigene0015331	ko03022
Unigene0015345	ko00120	ko00140	ko01100	ko03320	ko04976
Unigene0015389	ko04320	ko04330	ko04919	ko05020	ko05206
Unigene0015392	ko04919	ko04931
Unigene0015415	ko04974
Unigene0015468	ko04010	ko05200	ko05220
Unigene0015490	ko04015	ko04020	ko04022	ko04024	ko04080	ko04540	ko04728	ko04911	ko04972	ko05012	ko05030	ko05034
Unigene0015714	ko02010	ko04014	ko04015	ko04020	ko04024	ko04071	ko04080	ko04713	ko04720	ko04724	ko04728	ko04810	ko04950	ko04977	ko05010	ko05014	ko05030	ko05031	ko05033	ko05034	ko05206	ko05322
Unigene0015730	ko04014	ko04015	ko04066	ko04151
Unigene0015742	ko00561	ko00564	ko00565	ko00600	ko01100	ko04072	ko04666	ko04975	ko05231
Unigene0015948	ko04151	ko04510	ko04512	ko04974
Unigene0016016	ko01521	ko01524	ko04010	ko04012	ko04013	ko04014	ko04015	ko04022	ko04024	ko04062	ko04066	ko04068	ko04071	ko04072	ko04114	ko04150	ko04151	ko04210	ko04214	ko04261	ko04270	ko04320	ko04350	ko04360	ko04370	ko04380	ko04510	ko04520	ko04540	ko04550	ko04611	ko04620	ko04621	ko04650	ko04660	ko04662	ko04664	ko04666	ko04668	ko04713	ko04720	ko04722	ko04723	ko04724	ko04725	ko04726	ko04730	ko04810	ko04910
Unigene0016097	ko04151	ko04510	ko04512	ko04974
Unigene0016316	ko04310
Unigene0016397	ko00562	ko01100	ko04015	ko04020	ko04022	ko04062	ko04070	ko04071	ko04072	ko04261	ko04270	ko04310	ko04540	ko04611	ko04713	ko04720	ko04723	ko04724	ko04725	ko04726	ko04728	ko04730	ko04742	ko04745	ko04750	ko04911	ko04912	ko04915	ko04916	ko04918	ko04919	ko04921	ko04922	ko04924	ko04925	ko04933	ko04961	ko04970	ko04971	ko04972	ko04973	ko05010	ko05016	ko05142	ko05143	ko05146	ko05200
Unigene0016400	ko04711
Unigene0016456	ko04020	ko04024	ko04080
Unigene0016501	ko04140	ko04211
Unigene0016565	ko04015	ko04020	ko04024	ko04080	ko04540	ko04728	ko04911	ko04972	ko05012	ko05030	ko05034
Unigene0016652	ko00830	ko01100
Unigene0016659	ko00230
Unigene0016956	ko00350	ko01100
Unigene0017033	ko03008	ko04514
Unigene0017089	ko00140	ko00590	ko00591	ko00830	ko01100	ko04212	ko04726	ko04750	ko04913	ko05204
Unigene0017101	ko04214	ko04390	ko04391	ko04392
Unigene0017481	ko04142
Unigene0017591	ko04015	ko04020	ko04024	ko04080	ko04540	ko04728	ko04911	ko04972	ko05012	ko05030	ko05034
Unigene0017708	ko04151	ko04510	ko04512	ko04514	ko04640	ko04670	ko04672	ko04810	ko05140	ko05410	ko05412	ko05414
Unigene0017715	ko04020	ko04080	ko04911	ko04972
Unigene0017828	ko04520
Unigene0018013	ko04350
Unigene0018056	ko04146	ko04213	ko05014	ko05016	ko05020
Unigene0018196	ko04152	ko04211	ko04920	ko04932
Unigene0018319	ko00520
Unigene0018360	ko00562	ko01100	ko04015	ko04020	ko04022	ko04062	ko04070	ko04071	ko04072	ko04261	ko04270	ko04310	ko04540	ko04611	ko04713	ko04720	ko04723	ko04724	ko04725	ko04726	ko04728	ko04730	ko04742	ko04745	ko04750	ko04911	ko04912	ko04915	ko04916	ko04918	ko04919	ko04921	ko04922	ko04924	ko04925	ko04933	ko04961	ko04970	ko04971	ko04972	ko04973	ko05010	ko05016	ko05142	ko05143	ko05146	ko05200
Unigene0018447	ko04977
Unigene0018473	ko04390	ko04530
Unigene0018556	ko04130	ko04721	ko04911	ko05031
Unigene0018725	ko04514
Unigene0018883	ko04152	ko04919	ko04931
Unigene0018890	ko00981	ko04212
Unigene0019007	ko04014	ko04015	ko04060	ko04151	ko04510	ko04668	ko04933	ko05200
Unigene0019119	ko04921
Unigene0019386	ko04013	ko04918
Unigene0019393	ko05202
Unigene0019456	ko00981	ko04020	ko04260	ko04261	ko05410	ko05414
Unigene0019539	ko05205	ko05206
Unigene0019575	ko04977
Unigene0019637	ko04020	ko04080	ko04911	ko04972
Unigene0019760	ko04015	ko04020	ko04024	ko04080	ko04540	ko04728	ko04911	ko04972	ko05012	ko05030	ko05034
Unigene0019772	ko04142	ko04210	ko04612	ko04924
Unigene0019943	ko04610	ko05020	ko05133	ko05142	ko05150	ko05322
Unigene0019963	ko04614	ko04924	ko05142	ko05410
Unigene0020023	ko04142
Unigene0020112	ko00565	ko00600	ko01100
Unigene0020136	ko04210	ko04215
Unigene0020176	ko00480	ko00590	ko04918	ko05014	ko05016
Unigene0020205	ko00220	ko00330	ko01100	ko01230	ko05146
Unigene0020280	ko05202
Unigene0020305	ko04145	ko04151	ko04510	ko04512	ko04974	ko05152
Unigene0020350	ko04977
Unigene0020505	ko04150	ko04310	ko04390	ko04550	ko04916	ko05166	ko05200	ko05205	ko05217
Unigene0020594	ko04024	ko04080	ko04713	ko04723	ko04724	ko04728	ko05031	ko05033
Unigene0020615	ko00983	ko04514
Unigene0020617	ko04020	ko04080	ko04911	ko04972
Unigene0020665	ko04610
Unigene0020686	ko03040	ko04512
Unigene0020937	ko04350	ko04512
Unigene0020961	ko04010	ko04014	ko04015	ko04062	ko04144	ko04360	ko04370	ko04510	ko04520	ko04530	ko04660	ko04666	ko04670	ko04722	ko04810	ko04912	ko04932	ko04933	ko05100	ko05120	ko05130	ko05131	ko05132	ko05200	ko05203	ko05205	ko05211	ko05212
Unigene0021020	ko02010	ko04975	ko04976
Unigene0021852	ko04145	ko04210	ko04540	ko04621	ko04668	ko05130	ko05131	ko05152	ko05321
Unigene0021875	ko04977
Unigene0022089	ko04020	ko04068	ko04072	ko04080	ko04540	ko04720	ko04723	ko04724	ko04730	ko04742	ko04915
Unigene0022750	ko03008
Unigene0023036	ko05205	ko05206
Unigene0023166	ko04014	ko04015	ko04020	ko04022	ko04024	ko04070	ko04114	ko04261	ko04270	ko04713	ko04720	ko04722	ko04728	ko04740	ko04744	ko04745	ko04750	ko04910	ko04912	ko04915	ko04916	ko04921	ko04922	ko04924	ko04925	ko04970	ko04971	ko05010	ko05031	ko05034	ko05133	ko05152	ko05214
Unigene0023265	ko04014	ko04015	ko04024	ko04062	ko04810	ko05205
Unigene0023902	ko04015	ko04020	ko04072	ko04080	ko04151	ko04911	ko04972	ko05200
Unigene0024028	ko03018
Unigene0024034	ko00230	ko04024	ko04713
Unigene0024251	ko00600	ko01100
Unigene0024444	ko04145	ko04540	ko05130
Unigene0024709	ko04360	ko05166
Unigene0024724	ko04015	ko04020	ko04072	ko04080	ko04151	ko04270	ko04911	ko04972	ko05200
Unigene0024775	ko03040	ko04151	ko04510	ko04512	ko05206
Unigene0024791	ko04390	ko04550
Unigene0024935	ko04010	ko04064	ko04068	ko04110	ko04115	ko04210
Unigene0025266	ko04151	ko04510	ko04512	ko04514	ko04640	ko04670	ko04672	ko04810	ko05140	ko05410	ko05412	ko05414
Unigene0025392	ko04013
Unigene0025578	ko00010	ko00230	ko00620	ko01100	ko01200	ko01230	ko04922	ko04930	ko05203	ko05230
Unigene0025617	ko00190	ko01100
Unigene0025671	ko04150	ko04151	ko04510	ko04512	ko05145	ko05146	ko05200	ko05222
Unigene0025770	ko05230
Unigene0025785	ko04015
Unigene0026194	ko00480	ko00590	ko04918	ko05014	ko05016
Unigene0026253	ko04151	ko04510	ko04512	ko04974
Unigene0026273	ko00532	ko00534	ko01100
Unigene0026296	ko04668	ko04912
Unigene0026308	ko04146	ko04213	ko05014	ko05016	ko05020
Unigene0026507	ko01524	ko04064	ko04120	ko04210	ko04215	ko04390	ko04510	ko04621	ko04668	ko05145	ko05200	ko05202	ko05222
Unigene0026509	ko01524	ko04068	ko04110	ko04115	ko04120	ko04144	ko04151	ko04919	ko05169	ko05200	ko05202	ko05203	ko05205	ko05206	ko05214	ko05215	ko05218	ko05219	ko05220
Unigene0026576	ko04013	ko04918
Unigene0026911	ko04614	ko04924	ko05142	ko05410
Unigene0027067	ko04142	ko04145	ko05152
Unigene0027083	ko04141	ko04360	ko05160	ko05162	ko05164	ko05168	ko05169
Unigene0027088	ko04514	ko04520	ko04910	ko04931
Unigene0027281	ko04020	ko04080	ko04911	ko04972
Unigene0027301	ko04013	ko04380	ko04660
Unigene0027960	ko04340	ko04918
Unigene0027962	ko04015	ko04020	ko04024	ko04080	ko04540	ko04728	ko04911	ko04972	ko05012	ko05030	ko05034
Unigene0028101	ko04640	ko05169
Unigene0028173	ko05034	ko05202	ko05322
Unigene0028238	ko03320	ko04923
Unigene0028515	ko05205	ko05206
Unigene0028609	ko00532	ko00534	ko01100
Unigene0028912	ko04742
Unigene0029489	ko00520
Unigene0029643	ko03008	ko04014	ko04015	ko04066	ko04151	ko05323
Unigene0029789	ko04013	ko04918
Unigene0030316	ko04974
Unigene0030487	ko04214	ko04390	ko04391	ko04392
Unigene0030731	ko05410	ko05414
Unigene0030780	ko05410	ko05414
Unigene0031082	ko04512	ko05161	ko05205
Unigene0031172	ko04014	ko05014
Unigene0031803	ko04015
Unigene0031842	ko04010	ko04510	ko05132	ko05205
Unigene0031868	ko04380
Unigene0031957	ko04151	ko04510	ko04512	ko04974
Unigene0031962	ko04012	ko04062	ko04151	ko04360	ko04370	ko04510	ko04670	ko04810	ko05100	ko05146	ko05200	ko05202	ko05205	ko05222
Unigene0032897	ko04727
Unigene0032984	ko04727
Unigene0033372	ko04310
[truncated: 41 more columns]

## Sheet: Sheet2
Supplementary table 3. Differential expression genes of enrichment in signaling pathway
Pathway	genenumber	richFactor	Pvalue	Qvalue	Pathway ID	Level 1	Level 2
Focal adhesion	48	3.38024	1.19036e-13	2.79734e-11	ko04510	Cellular Processes	Cellular community
Pathways in cancer	47	2.8359	1.0841e-10	1.27382e-08	ko05200	Human Diseases	Cancers: Overview
ECM-receptor interaction	29	3.9422	2.93145e-10	2.2963e-08	ko04512	Environmental Information Processing	Signaling molecules and interaction
Proteoglycans in cancer	32	2.69892	3.62289e-07	2.08562e-05	ko05205	Human Diseases	Cancers: Overview
Hippo signaling pathway	21	3.57971	4.81449e-07	2.08562e-05	ko04390	Environmental Information Processing	Signal transduction
Insulin secretion	17	4.25532	5.32499e-07	2.08562e-05	ko04911	Organismal Systems	Endocrine system
Rap1 signaling pathway	29	2.79508	6.56446e-07	2.20378e-05	ko04015	Environmental Information Processing	Signal transduction
PI3K-Akt signaling pathway	33	2.54426	8.86037e-07	2.60273e-05	ko04151	Environmental Information Processing	Signal transduction
TNF signaling pathway	19	3.38636	3.67368e-06	9.59239e-05	ko04668	Environmental Information Processing	Signal transduction
Pancreatic secretion	18	3.28682	9.91238e-06	0.000232941	ko04972	Organismal Systems	Digestive system
Calcium signaling pathway	24	2.66509	1.33992e-05	0.000286256	ko04020	Environmental Information Processing	Signal transduction
Neuroactive ligand-receptor interaction	23	2.65196	2.19466e-05	0.000429788	ko04080	Environmental Information Processing	Signaling molecules and interaction
Hypertrophic cardiomyopathy (HCM)	19	2.96026	2.49247e-05	0.000450562	ko05410	Human Diseases	Cardiovascular diseases
Leukocyte transendothelial migration	14	3.46316	5.33634e-05	0.0008648	ko04670	Organismal Systems	Immune system
Dilated cardiomyopathy	18	2.90411	5.52e-05	0.0008648	ko05414	Human Diseases	Cardiovascular diseases
